# Supplementary material for: The Activin Receptor, Activin-Like Kinase 4, Mediates Toxoplasma Gondii Activation of Hypoxia Inducible Factor-1
Source: Front Cell Infect Microbiol. 2019 Mar 5;9:36. doi: 10.3389/fcimb.2019.00036 (PMC6411701; doi:10.3389/fcimb.2019.00036)
Supplement: Supplemental Table 1 — List of plasmids used in the study. [file Table_1.XLSX]

## Sheet: Sheet1
Name	Backbone	Epitope Tag	Source or Reference
ALK4 WT human	pRK5	Flag	addgene#80879
ALK4 K234R DM human	pRK5	Flag	addgene#80881
ALK4 WT mouse	pCDNA3.1	HA	Synthesized by Genscript
ALK5 WT human	pRK5	Flag	addgene#19161
ALK5 K232R DM human	pRK5	Flag	addgene#11763
ALK7 WT mouse	pRK5	Flag	PCR Amplified from human cDNA using primers listed below*
JNK1DN	pCDNA3.1	Flag	Dr. Eric Howard
RhoA DN	pRK5	Myc	addgene#15901
SMRE-luc	N/A	n/a	Promega
pHRE5x-Luc	pGL3-basic	n/a	Spear et al. Cell Micro 2005
pTK-Rel	phRL-TK	n/a	Spear et al. Cell Micro 2005
EGR-LUC	pGL3-basic	n/a	Phelphs et al IAI 2008
*
ALK7 Forward	AGAATTCATGACCCGGGCGCTCTGC
ALK7 Reverse	GCGGTACCGGCTTTGCAGTCTTCTTCTTTG
