# Supplementary material for: The Activin Receptor, Activin-Like Kinase 4, Mediates Toxoplasma Gondii Activation of Hypoxia Inducible Factor-1
Source: Front Cell Infect Microbiol. 2019 Mar 5;9:36. doi: 10.3389/fcimb.2019.00036 (PMC6411701; doi:10.3389/fcimb.2019.00036)
Supplement: Supplemental Table 2 — List of antibodies used in the study. [file Table_2.XLSX]

## Sheet: Sheet1
Target Protein	Source (Company)	Catalog #	Diluition for Western Blot	Dilution for IFA
ALK4	Abcam	Cat#1333478	1:10000	n/a
ALK4	Salk	REF	1:1000	1:200
ACTVRII	Salk	REF	1:1000	1:200
ACTVRIIb	Abcam	Cat#76940	1:1000	n/a
Phospho p38	Cell Signalling	Cat#4631	1:1000	n/a
P38	Cell Signalling	Cat#9212	1:1000	n/a
Phospho jnk1/2	Cell Signalling	Cat#9255	1:1000	n/a
Jnk1/2	Cell Signalling	Cat#9252	1:1000	n/a
Phospho Smad2	Cell Signalling	Cat#3110	1:1000	n/a
Smad2/3	Cell Signalling	Cat#5278	1:1000	1:800
GFP	Invitrogen	MA5-15256	n/a	1:1000
Actin	Cell Signalling	Cat# 3700	1:4000	n/a
Tubulin	Cell Signalling	Cat#3873	1:2000	n/a
Sag1	ThermoFisher	MA5-18268	n/a	1:50
Sag1	GeneTex	GTX38936	1:1000	n/a
ALK4	Santa Cruz Biotech.	sc-73677	1:200	n/a
Histon H3	Actve Motif	39763	1:1000	n/a
Ubiquitin eBioP4D1	ThermoFisher	cat#14-6078-82	1:250	n/a
REF
Activin and inhibin have antagonistic effects on ligand-dependent heteromerization of the type I and type II activin receptors and human erythroid differentiation.
J J Lebrun and W W Vale
Mol Cell Biol.1997 Mar; 17(3): 1682–1691.
